# Supplementary material for: Exploring the Sensory Properties and Preferences of Fruit Wines Based on an Online Survey and Partial Projective Mapping
Source: Foods. 2023 Apr 29;12(9):1844. doi: 10.3390/foods12091844 (PMC10178241; doi:10.3390/foods12091844)
Supplement: Supplementary file 1 [file foods-12-01844-s001.zip]

Archive with 1 entries (1 files):
- foods-2270572-supplementary.pdf
